# Supplementary material for: TRPA1 for Butterfly Eyespot Formation
Source: Int J Mol Sci. 2026 Jan 30;27(3):1420. doi: 10.3390/ijms27031420 (PMC12898838; doi:10.3390/ijms27031420)
Supplement: Supplementary file 1 [file ijms-27-01420-s001.zip]

Archive with 6 entries (6 files):
- TRPA1 Supplementary Figure S6.pdf
- TRPA1 Supplementary Figure S5.pdf
- TRPA1 Supplementary Figure S4.pdf
- TRPA1 Supplementary Figure S3.pdf
- TRPA1 Supplementary Figure S2.pdf
- TRPA1 Supplementary Figure S1.pdf
